# Supplementary material for: Development and Validity of a General Nutrition Knowledge Questionnaire (GNKQ) for Chinese Adults
Source: Nutrients. 2021 Dec 3;13(12):4353. doi: 10.3390/nu13124353 (PMC8707636; doi:10.3390/nu13124353)
Supplement: Supplementary file 1 [file nutrients-13-04353-s001.zip]

Archive with 1 entries (1 files):
- nutrients-1455382-supplementary.pdf
